# Supplementary material for: Gelatin/Lignin Hydrogel Loaded with Mesenchymal Stem Cell-Derived Exosomes Enriched in Microrna-185 Inhibits Progression of Oral Cancer
Source: Pharmaceutics. 2026 Mar 14;18(3):363. doi: 10.3390/pharmaceutics18030363 (PMC13030393; doi:10.3390/pharmaceutics18030363)
Supplement: Supplementary file 1 [file pharmaceutics-18-00363-s001.zip]

Archive with 1 entries (1 files):
- pharmaceutics-4141965-Supplementary.pdf
